# Supplementary material for: Effects of Salicylic Acid on Physiological Responses of Pepper Plants Pre-Subjected to Drought under Rehydration Conditions
Source: Plants (Basel). 2024 Oct 7;13(19):2805. doi: 10.3390/plants13192805 (PMC11479176; doi:10.3390/plants13192805)
Supplement: Supplementary file 1 [file plants-13-02805-s001.zip]

Archive with 1 entries (1 files):
- plants-3195735-supplementary.pdf
